# Supplementary material for: Detecting protein folding by thermal fluctuations of microcantilevers
Source: PLoS One. 2017 Dec 21;12(12):e0189979. doi: 10.1371/journal.pone.0189979 (PMC5739453; doi:10.1371/journal.pone.0189979)
Supplement: S1 Dataset — (ZIP) [file pone.0189979.s002.zip]

Archive with 25 entries (24 files):
- S1 Dataset/
- S1 Dataset/geometrical_parameters_main.m
- S1 Dataset/alpha_mode.m
- S1 Dataset/mode_shape.m
- S1 Dataset/interpbady.m
- S1 Dataset/HydroFnCirc.m
- S1 Dataset/HydroFnRect.m
- S1 Dataset/KK.m
- S1 Dataset/bndfitlog.m
- S1 Dataset/bndfiterror.m
- S1 Dataset/bndfiterrorlog.m
- S1 Dataset/bndfit.m
- S1 Dataset/SaderSpectrumFluid.m
- S1 Dataset/Icon
- S1 Dataset/aire.m
- S1 Dataset/aire.asv
- S1 Dataset/agua_Coat.m
- S1 Dataset/Temperatura_09_03.m
- S1 Dataset/createFit.m
- S1 Dataset/Deflex0.mat
- S1 Dataset/Deflex1.mat
- S1 Dataset/Deflex2.mat
- S1 Dataset/Deflex3.mat
- S1 Dataset/Deflex4.mat
- S1 Dataset/Cantileverkmeff.m
