# Supplementary material for: Detecting protein folding by thermal fluctuations of microcantilevers
Source: PLoS One. 2017 Dec 21;12(12):e0189979. doi: 10.1371/journal.pone.0189979 (PMC5739453; doi:10.1371/journal.pone.0189979)
Supplement: S1 Dataset — (ZIP) [file pone.0189979.s002.zip › S1 Dataset/geometrical_parameters_main.m]

%%%%%%%%%%%%%%%%%IMPORTANT : SAVE THE FUNCTION INSIDE OF THE FOLDER THAT CONTAINS THE DEFLECTION DATA FOR WATER %%%%%%%%%%%%%%%%%%%% 


% Experimental data and first guesses
% 

%%%%%%%%%%%%%%%%%%%%%%%% Determination of the median PSD in water %%%%%%%%%%%%%%%%%%%%%%%% %%%%%%%%%%%%%%%%%%%%%%%%%%%%
close all
clear all
clc

rind=1.33;   %refraction index of the media 
ti=0; 
nfft=2^13; %the next power of 2 greater than the length of the segments.
window=nfft;
noverlap=3*nfft/4;

for k=1:5
   
 archivo=sprintf('Deflex%d.mat',k-1);
   
 load(archivo) %load each deflection data

 fs=1/dt; 
 time=ti:dt:(ti+(length(displc)-1)*dt);
 time_2=0:dt:(length(displc)-1)*dt;
 m=(mean(displc(end-10000:end))- mean(displc(1:10000)))/max(time_2); %
 displc2=displc-(m.*time_2+mean(displc(1:10000))); %avoid the thermal drift in the signal.
 displc3=displc2-mean(displc2);  % avoid the continuous component of the signal
 [Pxx(:,k),f]=pwelch(displc3*1e-9,window,noverlap,[],fs); %calculate the PSD of the deflection signal
 clear time
end

Pmedian_water=median(Pxx')/rind^2; %Calculate the median value of the PSD
loglog(f,Pmedian_water,'black','LineWidth',2) %plot the median PSD if it is neccesary

%%%%%%%%%FLUID PROPIERTIES %%%%%%%%%%%%%%%%%%%%%%%%%%

Fluid.Tc=26.5  ;            % Temperature in celcius C.
Fluid.T=273.16+Fluid.Tc;    % Temperature in kelvin K
Fluid.rho=997;              % density of water (kg.m^-3).
Fluid.eta=8.701e-4;         % viscosity of water (kg.m^-1.s^-1) 

%%%%%%%%%%%%%%%%%%%%%%%%%%%%%%%%%%%%%%%%%%%%%%%%%%%%%%%%%%%%

Pexp=Pmedian_water; %definition of the PSD experimental for analysis
%%%%%%%%%%%%%%%%%%%%%%%%%%%%%%%%%%%%%%%%%%%%%%%%%%%%%%%%%%

%%%%%%%%%%%%%%%%%%%%%%%%%%%%%%%%%%%%%%%%%%%%%%%%% CANTILEVER PROPIERTIES %%%%%%%%%%%%%%%%%%%%%%%%%%%%%%%%%%%%%%%%%%%%%%
% The geometry of the cantilever is given by the following fields of the variable Cantilever :                        % 
% - L : length (m)                                                                                                    %  
% - T : thickness (m)                                                                                                 % 
% - W : width or cross section largest trapezoidal side (m)                                                           %
% - dW : difference between largest and smallest trapezoidal side (m) - default is 0
% - Ta1 : Thickness of the first coating on largest trapezoidal side (m) - default is 0
% - Ta2 : Thickness of the second coating on largest trapezoidal side (m) - default is 0
% - Tb1 : Thickness of the first coating on smallest trapezoidal side (m) - default is 0
% - Tb2 : Thickness of the second coating on smallest trapezoidal side (m) - default is 0
%
% The mechanical properties of the cantilever are given by the following fields of the variable Cantilever :
% - rho0, E0 : density and Young's modulus of cantilever (kg/m^3, Pa)
% - rho1, E1 : density and Young's modulus of first coating (kg/m^3, Pa)
% - rho2, E2 : density and Young's modulus of second coating (kg/m^3, Pa)
%
% The measurement point position is given by Cantilever.x (normalized by L)
%
%%%%%%%%%%%%%%%%%%%%%%%%%%%%%%%%%%%%%%%%%%%%%%%%%%%%%%%%%%%%%%%%%%%%%%%%%%%%%%%%%%%%%%%%%%%%%%%%%%%%%%%%%%%%%%%%%%%%%%
Cantilever.L=391.05e-6;
Cantilever.W=33.389e-6;
Cantilever.T=1e-6;
Cantilever.E0=169e9;         % Young modulus of Silicon- this value depends on the orientation of the cristal.
Cantilever.rho0=2340;        % density of Silicon (kg.m^-3)
Cantilever.Ta1=30e-9;
Cantilever.Ta2=20e-9;
Cantilever.Tb1=30e-9;
Cantilever.Tb2=20e-9;
Cantilever.dW=8e-6;
Cantilever.E1=78.5e9;        % Young modulus of gold (Pa)
Cantilever.E2=279e9;         %Young modulus of chromium (Pa)
Cantilever.rho1=19300;       % density of gold (kg.m^-3)
Cantilever.rho2=7150;        %density of chromium (kg.m^-3)
Cantilever.x=1;
Cantilever=Cantileverkmeff(Cantilever);
BGNoise=1e-27;

%%%%%%%%%%%%%%%%%%%%%%%%%%%%%GRAPHICAL INTERFACE FOR THE CANTILEVER GEOMETRY DETERMINATION %%%%%%%%%%%%%%%%%%%%%%%%%%%%%%%%%%%%%%%%%%%%%%%%%%%%%%%%%%%%%%%%%%%%%%%%%%%%%%%%%%%%%%%%%%%%%%%%%
if (~exist('S2F2','var'))
        
    param=0;
    param=param+1;
    S2F2.Par(param).fitparam=1;
    S2F2.Par(param).label='L (�m)';
    S2F2.Par(param).name='Cantilever.L';
    S2F2.Par(param).multiplier=1e-6;
	S2F2.Par(param).units='�m';
	S2F2.Pmin(param)=0;                
	S2F2.Pmax(param)=Inf;
    
    param=param+1;
    S2F2.Par(param).fitparam=1;
    S2F2.Par(param).label='W (�m)';
    S2F2.Par(param).name='Cantilever.W';
    S2F2.Par(param).multiplier=1e-6;
	S2F2.Par(param).units='�m';
	S2F2.Pmin(param)=0;
	S2F2.Pmax(param)=Inf;
    
    param=param+1;
    S2F2.Par(param).fitparam=0;
    S2F2.Par(param).label='k (N/m)';
    S2F2.Par(param).name='Cantilever.k';
    S2F2.Par(param).multiplier=1;
	S2F2.Par(param).units='N/m';
	S2F2.Pmin(param)=0;
	S2F2.Pmax(param)=Inf;
    
    param=param+1;
    S2F2.Par(param).fitparam=0;
    S2F2.Par(param).label='meff (normalized)';
    S2F2.Par(param).name='Cantilever.meff';
    S2F2.Par(param).multiplier=1;
	S2F2.Par(param).units='normalized';
	S2F2.Pmin(param)=0;
	S2F2.Pmax(param)=Inf;

    param=param+1;
    S2F2.Par(param).fitparam=0;
    S2F2.Par(param).label='x (normalized)';
    S2F2.Par(param).name='Cantilever.x';
    S2F2.Par(param).multiplier=1;
	S2F2.Par(param).units='normalized';
	S2F2.Pmin(param)=0;
	S2F2.Pmax(param)=1;
    
    param=param+1;
    S2F2.Par(param).fitparam=0;
    S2F2.Par(param).label='rho (kg/m^3)';
    S2F2.Par(param).name='Fluid.rho';
    S2F2.Par(param).multiplier=1;
	S2F2.Par(param).units='kg/m^3';
	S2F2.Pmin(param)=0;
	S2F2.Pmax(param)=Inf;
    
    param=param+1;
    S2F2.Par(param).fitparam=1;
    S2F2.Par(param).label='eta (mPa.s)';
    S2F2.Par(param).name='Fluid.eta';
    S2F2.Par(param).multiplier=1e-3;
	S2F2.Par(param).units='mPa.s';
	S2F2.Pmin(param)=0;
	S2F2.Pmax(param)=Inf;
    
    param=param+1;
    S2F2.Par(param).fitparam=0;
    S2F2.Par(param).label='Temp (K)';
    S2F2.Par(param).name='Fluid.T';
    S2F2.Par(param).multiplier=1;
	S2F2.Par(param).units='K';
	S2F2.Pmin(param)=0;
	S2F2.Pmax(param)=Inf;
    
    param=param+1;
    S2F2.Par(param).fitparam=0;
    S2F2.Par(param).label='BGNoise (m^2/Hz)';
    S2F2.Par(param).name='BGNoise';
    S2F2.Par(param).multiplier=1;
	S2F2.Par(param).units='m^2/Hz';
	S2F2.Pmin(param)=0;
	S2F2.Pmax(param)=Inf;
    
    S2F2.Nparam = param;
        
    for param=1:S2F2.Nparam
        eval(['S2F2.P(param)=' S2F2.Par(param).name ';']);
    end

    
    % Define Figures
    figure(1234)
    set(gcf,'Name','Sader thermal noise fit - Response function','NumberTitle','off')
    set(gcf,'ToolBar','figure')
    clf
    
    % define axis to plot real part of response
    S2F2.realGaxes=axes('position',[0.15 0.55 0.8 0.41]);
    S2F2.realG=semilogx(0,0);
    hold on
    grid on
    xlabel('Frequency')
    ylabel('real(G) (N/m)')
    
    % define axis to plot imaginary part of response
    S2F2.imagGaxes=axes('position',[0.15 0.07 0.8 0.41]);
    S2F2.imagG=loglog(0,0);
    hold on
    grid on
    xlabel('Frequency')
    ylabel('imag(G) (N/m)')

    % Define main figure
    figure(12345)
    set(gcf,'Name','Sader thermal noise fit','NumberTitle','off')
    set(gcf,'ToolBar','figure')
    
    clf
    
    % define axis to plot spectrum
    S2F2.psdaxes=axes('position',[0.35 0.55 0.6 0.41]);
    S2F2.psdexp0=loglog(f,Pexp,'c');
    hold on
    S2F2.psdexpfit=loglog(f,Pexp,'g',f,Pexp,'b');
    ffit=f;
    Pexpfit=Pexp;
    grid on
    xlabel('Frequency')
    ylabel('PSD (m^2/Hz)')
    
    % define axis to plot inverse of response
    S2F2.invG=axes('position',[0.35 0.07 0.6 0.41]);
    hold on
    grid on
    xlabel('Real(1/G) (m/N)')
    ylabel('Imag(1/G) (m/N)')
    
    % define parameter window
    S2F2.ac=axes('position',[0.01 0.01 0.26 0.98],'XTick',[],'YTick',[],'Box','on');
    axis([0.01 0.26 0.01 0.98])
    S2F2.NumberOfLines=S2F2.Nparam;
    
    % function to easily place text objects
    S2F2.textpos = @(x,y) [(0.01+0.26*x) (0.99-0.98/(S2F2.NumberOfLines+4)*y)];

    % text prompts
	S2F2.userprompt=text(0.628,0.98,'Userprompt', 'HorizontalAlignment','center',...
                                                            'VerticalAlignment','cap',...
                                                            'Fontsize',14,...
                                                            'FontWeight','Bold');
                                                        
	S2F2.cantileverproperties=text(0,0,'Thickness','position',S2F2.textpos(0.1,S2F2.NumberOfLines+0.65));
                                                            
    for param=1:S2F2.Nparam
        % checkbox to include or exclude one parameter from the ajustable
        % parameters of the fit
        S2F2.fitparambutton(param)=uicontrol(...
            'BackgroundColor','white',...
            'Style','checkbox',...
            'Units','normalized',...
            'Position',[S2F2.textpos(0.015,param) (S2F2.textpos(0.06,1.1)-S2F2.textpos(0,2))],...
            'UserData',S2F2.Par(param).name,...
            'Value',S2F2.Par(param).fitparam,...
            'Callback',[...
            'param=' num2str(param) ';' ...
            'S2F2.Par(param).fitparam=get(S2F2.fitparambutton(param),''Value'');']);
        
        
         % edit field for minimum value of parameter
        S2F2.minparedit(param)=uicontrol(...
            'BackgroundColor','white',...
            'Style','edit',...
            'Units','normalized',...
            'Position',[S2F2.textpos(0.37,param) (S2F2.textpos(0.15,1.1)-S2F2.textpos(0,2))],...
            'UserData',S2F2.Par(param).name,...
            'HorizontalAlignment','left',...
            'String',num2str(S2F2.Pmin(param)/S2F2.Par(param).multiplier),...
            'Callback',[...
                'param=' num2str(param) ';' ...
                'S2F2.Pmin(param)=eval(get(S2F2.minparedit(param),''String''))*S2F2.Par(param).multiplier;']);

        % edit field for current value of parameter
        S2F2.paredit(param)=uicontrol(...
            'BackgroundColor','white',...
            'Style','edit',...
            'Units','normalized',...
            'Position',[S2F2.textpos(0.54,param) (S2F2.textpos(0.2,1.1)-S2F2.textpos(0,2))],...
            'UserData',S2F2.Par(param).name,...
            'HorizontalAlignment','left',...
            'String',num2str(S2F2.P(param)/S2F2.Par(param).multiplier),...
            'Callback',[...
            'param=' num2str(param) ';' ...
            'S2F2.P(param)=eval(get(S2F2.paredit(param),''String''))*S2F2.Par(param).multiplier;' ...
            'eval([S2F2.Par(param).name ''=S2F2.P(param);'']);' ...
            'SaderSpectrumFluidFit;']);

        % edit field for maximal value of parameter
        S2F2.maxparedit(param)=uicontrol(...
            'BackgroundColor','white',...
            'Style','edit',...
            'Units','normalized',...
            'Position',[S2F2.textpos(0.76,param) (S2F2.textpos(0.15,1.1)-S2F2.textpos(0,2))],...
            'UserData',S2F2.Par(param).name,...
            'HorizontalAlignment','left',...
            'String',num2str(S2F2.Pmax(param)/S2F2.Par(param).multiplier),...
            'Callback',[...
                'param=' num2str(param) ';' ...
                'S2F2.Pmax(param)=eval(get(S2F2.maxparedit(param),''String''))*S2F2.Par(param).multiplier;']);
        
        % Display parameter label
        S2F2.parlabel(param)=text(0,0,S2F2.Par(param).label,'position',S2F2.textpos(0.1,param-0.35),'verticalalignment','middle');
    end
    
    % Button to set graphically the BGNoise
    S2F2.graphicsetbutton(param)=uicontrol(...
            'BackgroundColor','white',...
            'Style','pushbutton',...
            'Units','normalized',...
            'String','>',...
            'Position',[S2F2.textpos(0.925,param) (S2F2.textpos(0.06,1.1)-S2F2.textpos(0,2))],...
            'UserData',S2F2.Par(param).name,...
            'Callback',[...
                'param=' num2str(param) ';' ...
                'set(S2F2.userprompt,''String'',''Click to set BGNoise level'');' ...
                'axes(S2F2.psdaxes);' ...
                'tmph=loglog([min(ffit(ffit>0)) max(ffit)],[1 1]*BGNoise,''k--'');' ...
                'pos=ginput(1);' ...
                'BGNoise=pos(2);' ...               
                'delete(tmph);' ...
                'S2F2.P(param)=BGNoise;' ...
                'SaderSpectrumFluidFit;']);

    % define interval where to fit data :
	% initial values
	S2F2.fmin=f(3);
	S2F2.fmax=f(end);
	S2F2.fitidx=find((f>=S2F2.fmin)&(f<=S2F2.fmax));
	
	% edit field for minimum frequency
	S2F2.fminlabel=text(0,0,'f_{min}','position',S2F2.textpos(0.1,S2F2.NumberOfLines+1.65),'verticalalignment','middle');
	S2F2.fminedit=uicontrol(...
            'BackgroundColor','white',...
            'Style','edit',...
            'Units','normalized',...
            'Position',[S2F2.textpos(0.37,S2F2.NumberOfLines+2) (S2F2.textpos(0.54,1.1)-S2F2.textpos(0,2))],...
            'HorizontalAlignment','left',...
            'String',num2str(min(f(S2F2.fitidx))),...
            'Callback',[...
                'S2F2.fmin=eval(get(S2F2.fminedit,''String''));' ...
                'ffit=get(S2F2.psdexpfit(1),''XData'');' ...
                'S2F2.fitidx=find((ffit>=S2F2.fmin)&(ffit<=S2F2.fmax));' ...
                'S2F2.fmin=min(ffit(S2F2.fitidx));' ...
                'SaderSpectrumFluidFit;']);
	
	% button to set minimum frequency graphically
	S2F2.fmingraphicsetbutton=uicontrol(...
            'BackgroundColor','white',...
            'Style','pushbutton',...
            'Units','normalized',...
            'String','>',...
            'Position',[S2F2.textpos(0.925,S2F2.NumberOfLines+2) (S2F2.textpos(0.06,1.1)-S2F2.textpos(0,2))],...
            'Callback',[...
                'set(S2F2.userprompt,''String'',''f_{min}: click to set new value'');' ...
                'pos=ginput(1);' ...
                'S2F2.fmin=pos(1);' ...
                'ffit=get(S2F2.psdexpfit(1),''XData'');' ...
                'S2F2.fitidx=find((ffit>=S2F2.fmin)&(ffit<=S2F2.fmax));' ...
                'S2F2.fmin=min(ffit(S2F2.fitidx));' ...
                'SaderSpectrumFluidFit;']);
	
	% edit field for maximum frequency
	S2F2.fmaxlabel=text(0,0,'f_{max}','position',S2F2.textpos(0.1,S2F2.NumberOfLines+2.65),'verticalalignment','middle');
	S2F2.fmaxedit=uicontrol(...
            'BackgroundColor','white',...
            'Style','edit',...
            'Units','normalized',...
            'Position',[S2F2.textpos(0.37,S2F2.NumberOfLines+3) (S2F2.textpos(0.54,1.1)-S2F2.textpos(0,2))],...
            'HorizontalAlignment','left',...
            'String',num2str(max(f(S2F2.fitidx))),...
            'Callback',[...
                'S2F2.fmax=eval(get(S2F2.fmaxedit,''String''));' ...
                'ffit=get(S2F2.psdexpfit(1),''XData'');' ...
                'S2F2.fitidx=find((ffit>=S2F2.fmin)&(ffit<=S2F2.fmax));' ...
                'S2F2.fmax=max(ffit(S2F2.fitidx));' ...
                'SaderSpectrumFluidFit;']);
        
	% button to set maximum frequency graphically
	S2F2.fmaxgraphicsetbutton=uicontrol(...
            'BackgroundColor','white',...
            'Style','pushbutton',...
            'Units','normalized',...
            'String','>',...
            'Position',[S2F2.textpos(0.925,S2F2.NumberOfLines+3) (S2F2.textpos(0.06,1.1)-S2F2.textpos(0,2))],...
            'Callback',[...
                'set(S2F2.userprompt,''String'',''f_{max}: click to set new value'');' ...
                'pos=ginput(1);' ...
                'S2F2.fmax=pos(1);' ...
                'ffit=get(S2F2.psdexpfit(1),''XData'');' ...
                'S2F2.fitidx=find((ffit>=S2F2.fmin)&(ffit<=S2F2.fmax));' ...
                'S2F2.fmax=max(ffit(S2F2.fitidx));' ...
                'SaderSpectrumFluidFit;']);
	
	% button to start fitting procedure
	S2F2.fitbutton=uicontrol(...
        'Style','pushbutton',...
        'Units','normalized',...
        'String','Fit',...
        'Position',[S2F2.textpos(0.05,S2F2.NumberOfLines+4) (S2F2.textpos(0.14,1)-S2F2.textpos(0,2))],...
        'Callback',[...
            'set(S2F2.userprompt,''String'',''Fitting...'');pause(0.5);' ...
            'clear FitParamList;' ...
            'fitparamidx=0;' ...
            'for param=1:S2F2.Nparam;' ...
            '   if (S2F2.Par(param).fitparam);' ...
            '       fitparamidx=fitparamidx+1;' ...
            '       FitParamList(fitparamidx)=param;' ...
            '   end;' ... 
            'end;' ...  
            'ffit=get(S2F2.psdexpfit(1),''XData'');' ...
            'Pexpfit=get(S2F2.psdexpfit(1),''YData'');' ...
            'S2F2.fitidx=find((ffit>=S2F2.fmin)&(ffit<=S2F2.fmax));' ...
            'S2F2.P=abs(bndfit(''SaderSpectrumFluid'',ffit(S2F2.fitidx),Pexpfit(S2F2.fitidx),FitParamList,S2F2.P,S2F2.Pmin(FitParamList),S2F2.Pmax(FitParamList),1000,[1 0]));' ...
            'clear FitParamList fitparamidx;' ...
            'SaderSpectrumFluidFit;']);
        
    % button to start log fitting procedure
	S2F2.logfitbutton=uicontrol(...
        'Style','pushbutton',...
        'Units','normalized',...
        'String','Log Fit',...
        'Position',[S2F2.textpos(0.24,S2F2.NumberOfLines+4) (S2F2.textpos(0.14,1)-S2F2.textpos(0,2))],...
        'Callback',[...
            'set(S2F2.userprompt,''String'',''Fitting...'');pause(0.5);' ...
            'clear FitParamList;' ...
            'fitparamidx=0;' ...
            'for param=1:S2F2.Nparam;' ...
            '   if (S2F2.Par(param).fitparam);' ...
            '       fitparamidx=fitparamidx+1;' ...
            '       FitParamList(fitparamidx)=param;' ...
            '   end;' ... 
            'end;' ...  
            'ffit=get(S2F2.psdexpfit(1),''XData'');' ...
            'Pexpfit=get(S2F2.psdexpfit(1),''YData'');' ...
            'S2F2.fitidx=find((ffit>=S2F2.fmin)&(ffit<=S2F2.fmax));' ...
            'S2F2.P=abs(bndfitlog(''SaderSpectrumFluid'',ffit(S2F2.fitidx),Pexpfit(S2F2.fitidx),FitParamList,S2F2.P,S2F2.Pmin(FitParamList),S2F2.Pmax(FitParamList),1000,[1 0]));' ...
            'clear FitParamList fitparamidx;' ...
            'SaderSpectrumFluidFit;']);

    % Undo procedure
    
    % initialize history
    S2F2.historyidx=0;
    % initialize undo state to 0 (-1 is for undo and +1 is for redo)
    S2F2.undostate=0;

	% undo button
	S2F2.undobutton=uicontrol(...
        'Style','pushbutton',...
        'Units','normalized',...
        'String','Undo',...
        'Position',[S2F2.textpos(0.43,S2F2.NumberOfLines+4) (S2F2.textpos(0.14,1)-S2F2.textpos(0,2))],...
        'Callback',[...
            'S2F2.undostate=-1;' ...
            'SaderSpectrumFluidFit;']);
   
	% redo button
	S2F2.undobutton=uicontrol(...
        'Style','pushbutton',...
        'Units','normalized',...
        'String','Redo',...
        'Position',[S2F2.textpos(0.62,S2F2.NumberOfLines+4) (S2F2.textpos(0.14,1)-S2F2.textpos(0,2))],...
        'Callback',[...
            'S2F2.undostate=+1;' ...
            'SaderSpectrumFluidFit;']);
   
	% button to save data
	S2F2.savebutton=uicontrol(...
        'Style','pushbutton',...
        'Units','normalized',...
        'String','Save',...
        'Position',[S2F2.textpos(0.81,S2F2.NumberOfLines+4) (S2F2.textpos(0.14,1)-S2F2.textpos(0,2))],...
        'Callback',[...
            'set(S2F2.userprompt,''String'',''Saving data...'');pause(0.5);' ...
            'save matlab.mat L W k meff x rho eta Temp BGNoise;' ...
            'SaderSpectrumFluidFit;']);
        
end
% if not first run of HNFit only update display

% if we're not undoing or redoing something...
if S2F2.undostate==0
    % Increment history index
    S2F2.historyidx=S2F2.historyidx+1;
    S2F2.historylength=S2F2.historyidx;
    % Save current parameter in hitory
    S2F2.history(S2F2.historyidx).P=S2F2.P;
    % if we're undoing last parameter change
elseif S2F2.undostate==-1
    % decrement history index
    S2F2.historyidx=max(S2F2.historyidx-1,1);
    % recall parameters
    S2F2.P=S2F2.history(S2F2.historyidx).P;
    % restore undo state
    S2F2.undostate=0;
    % if we're redoing last parameter change
else
    % Increment history index
    S2F2.historyidx=min(S2F2.historyidx+1,S2F2.historylength);
    % recall parameters
    S2F2.P=S2F2.history(S2F2.historyidx).P;
    % restore undo state
    S2F2.undostate=0;
end
    
% for each parameter
for param=1:S2F2.Nparam
    % make sure each parameter value corresponds to the P vector
    eval([S2F2.Par(param).name '= S2F2.P(param);']);
    % make sure current displayed value agrees with parameter value
    set(S2F2.paredit(param),'String',num2str(S2F2.P(param)/S2F2.Par(param).multiplier,'%-0.5g'));
end
% make sure frequency interval field corresponds to current setting
set(S2F2.fminedit,'String',num2str(min(f(S2F2.fitidx)),'%-0.5g'));
set(S2F2.fmaxedit,'String',num2str(max(f(S2F2.fitidx)),'%-0.5g'));

% get ready for next user action
set(S2F2.userprompt,'String','Ready');

%% Compute expected noise from Sader model, and plot it

L=Cantilever.L;
W=Cantilever.W;             
k=Cantilever.k;
meff=Cantilever.meff;
x=Cantilever.x;
rho=Fluid.rho;
eta=Fluid.eta;
Temp=Fluid.T;

param=[L W k meff x rho eta Temp BGNoise];

[p,invG,n]=SaderSpectrumFluid(param,f);

axes(S2F2.psdaxes)
if isfield(S2F2,'psdh')&&ishandle(S2F2.psdh)
    delete(S2F2.psdh)
end
if isfield(S2F2,'psdexp0')&&ishandle(S2F2.psdexp0)
    delete(S2F2.psdexp0)
end
if isfield(S2F2,'psdexpfit')&&min(ishandle(S2F2.psdexpfit))
    ffit=get(S2F2.psdexpfit(1),'XData');
    Pexpfit=get(S2F2.psdexpfit(1),'YData');
    delete(S2F2.psdexpfit)
end
S2F2.psdexp0=loglog(f,Pexp,'c');
S2F2.psdexpfit=loglog(ffit,Pexpfit,'g',ffit(S2F2.fitidx),Pexpfit(S2F2.fitidx),'b');
S2F2.psdh=loglog(f,p,'r');


%% Compute response from noise using KK algorithm, and plot it

PKK=Pexp-BGNoise;
badf=setdiff(f,ffit);
if ~isempty(badf)
    badidx=round(badf/f(2));
    PKK=interpbady(PKK,badidx,f);
end
PKK(f<S2F2.fmin|f>S2F2.fmax)=p(f<S2F2.fmin|f>S2F2.fmax)-BGNoise;
PKK(1)=0;

invGKK=(KK(PKK-(p-BGNoise)',fs)+invG.');

axes(S2F2.invG)
if isfield(S2F2,'invGh')&&ishandle(S2F2.invGh)
    delete(S2F2.invGh)
end
if isfield(S2F2,'invGKK')&&ishandle(S2F2.invGKK)
    delete(S2F2.invGKK)
end
S2F2.invGKK=plot(invGKK,'b.','markersize',1);
S2F2.invGh=plot(invG,'r');

axes(S2F2.realGaxes)
if isfield(S2F2,'realG')&&ishandle(S2F2.realG)
    delete(S2F2.realG)
end
if isfield(S2F2,'realGKK')&&ishandle(S2F2.realGKK)
    delete(S2F2.realGKK)
end
S2F2.realGKK=semilogx(f,real(1./invGKK),'b.','markersize',1);
S2F2.realG=semilogx(f,real(1./invG),'r');
title(['Number of mode used : ' num2str(n)])

axes(S2F2.imagGaxes)
if isfield(S2F2,'imagG')&&ishandle(S2F2.imagG)
    delete(S2F2.imagG)
end
if isfield(S2F2,'imagGKK')&&ishandle(S2F2.imagGKK)
    delete(S2F2.imagGKK)
end
S2F2.imagGKK=loglog(f,max(0,imag(1./invGKK)),'b.','markersize',1);
S2F2.imagG=loglog(f,max(0,imag(1./invG)),'r');


%% Compute equivalent thickness and display it

axes(S2F2.psdaxes)

% If it was only silicon, cantilever equivalent thickness from stiffness
T=L*(k/169e9/W*4)^(1/3);

% get ready for next user action
set(S2F2.cantileverproperties,'String',['Equivalent thickness : T =' num2str(T*1e6,3) '�m']);
