# Supplementary material for: Detecting protein folding by thermal fluctuations of microcantilevers
Source: PLoS One. 2017 Dec 21;12(12):e0189979. doi: 10.1371/journal.pone.0189979 (PMC5739453; doi:10.1371/journal.pone.0189979)
Supplement: S1 Dataset — (ZIP) [file pone.0189979.s002.zip › S1 Dataset/alpha_mode.m]

function a=alpha_mode(modenb)

% a=alpha_mode(modenb)
%
%   this function gives an approximation of the modenb^th solution of
%   equation 
%       1+cos(x)*cosh(x)=0
%   
%   This correspond to the spatials eigenvalues of the Euler-Bernoulli
%   equation with clamped-free boundary conditions.
%
%   L. Bellon - 03/2009
    
    
    a=(modenb==1)*1.8751+(modenb==2)*4.6941+(modenb==3)*7.8548+(modenb==4)*10.9955+(modenb>4).*(modenb-1/2)*pi;

return
