# Supplementary material for: Detecting protein folding by thermal fluctuations of microcantilevers
Source: PLoS One. 2017 Dec 21;12(12):e0189979. doi: 10.1371/journal.pone.0189979 (PMC5739453; doi:10.1371/journal.pone.0189979)
Supplement: S1 Dataset — (ZIP) [file pone.0189979.s002.zip › S1 Dataset/mode_shape.m]

function h=mode_shape(modenb,x)

%h=mode_shape(modenb,x)
%
%   this function gives the vertical deflexion h of modenb^th normal mode
%   of the Euler-Bernoulli equation with clamped-free boundary conditions. 
%   x=0 is the clamped position, x=1 is the free end. The fonctions are
%   normed so that
%   \int_{x=0}^{x=1} mode_shape(n1,x)*mode_shape(n2,x) dx = (n1==n2)
%
%   L. Bellon - 03/2009

a=alpha_mode(modenb);

h=cos(a*x)-cosh(a*x)-((cos(a)+cosh(a))/(sin(a)+sinh(a)))*(sin(a*x)-sinh(a*x));

return
