# Supplementary material for: Detecting protein folding by thermal fluctuations of microcantilevers
Source: PLoS One. 2017 Dec 21;12(12):e0189979. doi: 10.1371/journal.pone.0189979 (PMC5739453; doi:10.1371/journal.pone.0189979)
Supplement: S1 Dataset — (ZIP) [file pone.0189979.s002.zip › S1 Dataset/interpbady.m]

function yout=interpbady(yin,badidx,x)
%
%   yout=interpbady(yin,badidx,x)
%
%   Replace the values of "bad" points in a vector by a linear
%   interpolation between nearest neighbor "good" points.
%
%   yout=yin expect for indexes badidx where we interpolate with nearest
%   valid indexes. If x is given, it is used to compute the interpolation,
%   if not a linear distance is supposed between the abscissa.
%

if (nargin<3)
    x=1:length(yin);
end

yout=yin;

badidxjump=find(diff(badidx)>1);
post=badidx(badidxjump)+1;
pre=badidx(1+badidxjump)-1;
post(end+1)=badidx(end)+1;
pre(2:end+1)=pre;
pre(1)=badidx(1)-1;

for idx=1:length(pre)
    for jdx=pre(idx)+1:post(idx)-1;
        yout(jdx)=yin(pre(idx))+(yin(post(idx))-yin(pre(idx)))*(x(jdx)-x(pre(idx)))/(x(post(idx))-x(pre(idx)));
    end
end
