# Supplementary material for: Detecting protein folding by thermal fluctuations of microcantilevers
Source: PLoS One. 2017 Dec 21;12(12):e0189979. doi: 10.1371/journal.pone.0189979 (PMC5739453; doi:10.1371/journal.pone.0189979)
Supplement: S1 Dataset — (ZIP) [file pone.0189979.s002.zip › S1 Dataset/HydroFnCirc.m]

function Gamma=HydroFnCirc(Re)


% Gamma=HydroFnCirc(Re)
%   
%   Compute the hydrodynamic function of a circular beam according to
%   Sader, Journal of Applied Physics, 84, 64-76 (1998)
%
%   L. Bellon, 03/2009
%

sqrtiRe=sqrt(1i*Re);
Gamma=conj(1+(4*1i*besselk(1,-1i*sqrtiRe))./(sqrtiRe.*besselk(0,-1i*sqrtiRe)));

return

    
