# Supplementary material for: Detecting protein folding by thermal fluctuations of microcantilevers
Source: PLoS One. 2017 Dec 21;12(12):e0189979. doi: 10.1371/journal.pone.0189979 (PMC5739453; doi:10.1371/journal.pone.0189979)
Supplement: S1 Dataset — (ZIP) [file pone.0189979.s002.zip › S1 Dataset/HydroFnRect.m]

function Gamma=HydroFnRect(Re)

% Gamma=HydroFnRect(Re)
%   
%   Compute the hydrodynamic function of a rectangular cantilever according
%   to the fit of Sader, Journal of Applied Physics, 84, 64-76 (1998)
%
%   L. Bellon, 03/2009
%

t=log10(Re);

Omega=  (0.91324-0.48274*t+0.46842*t.^2-0.12886*t.^3+ 0.044055*t.^4-0.0035117*t.^5+0.00069085*t.^6)./...
        (1-0.56964*t+0.48690*t.^2-0.13444*t.^3+ 0.045155*t.^4-0.0035862*t.^5+0.00069085*t.^6)+...
        (-1i)*(-0.024134-0.029256*t+0.016294*t.^2-0.00010961*t.^3+ 0.000064577*t.^4-0.000044510*t.^5)./...
        (1-0.59702*t+0.55182*t.^2-0.18357*t.^3+ 0.079156*t.^4-0.014369*t.^5+0.0028361*t.^6);

Gamma=Omega.*HydroFnCirc(Re);

return

    
