# Supplementary material for: Detecting protein folding by thermal fluctuations of microcantilevers
Source: PLoS One. 2017 Dec 21;12(12):e0189979. doi: 10.1371/journal.pone.0189979 (PMC5739453; doi:10.1371/journal.pone.0189979)
Supplement: S1 Dataset — (ZIP) [file pone.0189979.s002.zip › S1 Dataset/KK.m]

function G=KK(sp,fs,T)

% G=KK(sp,fs,T)
%
% This program computes a response function starting from the noise power
% spectrum density, using Fluctuation-Dissipation Theorem (FDT) and Kramers
% Kronig (KK) relations.
%
% Input variables are :
%   sp : power spectrum density (units U^2/Hz)
%   fs : sampling frequency (Hz)
%   T  : temperature (K) (if omitted, the default value is 295K)
%
% Ouput variable is G : response function, (units U/q, where q is the unit
% of the conjugate variable of U)
%
% FDT reads : sp=4 kB T Im(G) / omega
% where kB is the Boltzmann constant and omega = 2 pi f is the pulsation
% corresponding to frequency f. The knowlegde of Sp thus leads to Im(G),
% and KK relations lead to Re(G). 
%

if (nargin<3)
    kT=1.38e-23*295;
else
    kT=1.38e-23*T;
end

% number of point of input spectrum
npt=length(sp);

% round number of point to nearest power of 2
npt=2^floor(log2(npt));

% define frequency vector
f=(0:npt)/(npt)*fs/2;

% compute Im(G) from FDT
imG=-sp/4/kT*2*pi.*f;

% define Im(G) for negative frequencies for FT
imG=[imG(1:npt+1) -imG(npt:-1:2)];

% compute inverse FT of Im(G) (Im(G) is an odd function, its FT is supposed
% to be purely imaginary, thus we take only the imaginary part of the
% result)
imG_t=imag(ifft(imG));

% we compute the direct FT of sign_t*imG_t (FT of an even function is
% supposed to be purely real, so we keep ony the real part)
sign_t=[0 ones(1,npt) -ones(1,npt-1)];
reG=real(fft(sign_t.*imG_t));

% limit the result to positive frequencies
G=-reG(1:npt+1)+1i*imG(1:npt+1);

return
