# Supplementary material for: Detecting protein folding by thermal fluctuations of microcantilevers
Source: PLoS One. 2017 Dec 21;12(12):e0189979. doi: 10.1371/journal.pone.0189979 (PMC5739453; doi:10.1371/journal.pone.0189979)
Supplement: S1 Dataset — (ZIP) [file pone.0189979.s002.zip › S1 Dataset/bndfitlog.m]

% BNDFITLOG     generic fit of the log of the curve with restricted interval for parameter values
%
%   bndfitlog minimize the 'bndfiterrorlog' function using fminsearch.
%   Usage : NewParam=bndfitlog(funname,x,y,FitParamList,AllParam,MinParam,MaxParam,...
%                           BoundStrength,complexweight);
%           where :
%               - funname is a string containing the name of function used
%                 to approximate y=funname(Param,x).
%               - FitParamList are the indexes of the ajustable parameters.
%                 within the full parameter list of function funname.
%               - AllParam are the initial value of the full parameter list
%                 of function funname. Only those indexed by
%                 FitParamList will be ajusted.
%               - MinParam are the minimum values of fit ajustable
%                 parameters. 
%               - MaxParam are the maximum values of fit ajustable
%                 parameters.
%               - BoundStrength is a coefficient to determine how strong is
%                 the bounding criteria (1 is weak, 1000 is strong for example)
%               - Complexweight is a 2 vector with 2 values that weight
%                 differently the real and imaginary part of the error
%                 function.
%               - NewParam returns the new values of the function
%                 parameters.
%
%   See also: BNDFITERRORLOG, BNDFIT
%


function NewParam=bndfitlog(funname,x,y,FitParamList,AllParam,MinParam,MaxParam,BoundStrength,complexweight);

if (nargin<9)||isempty(complexweight)
    complexweight=[];
end

NewParamAdjust=fminsearch('bndfiterrorlog',AllParam(FitParamList),[],funname,x,y,FitParamList,AllParam,MinParam,MaxParam,BoundStrength,complexweight);

NewAllParam=AllParam;

NewAllParam(FitParamList)=NewParamAdjust;

NewParam=NewAllParam;
