# Supplementary material for: Detecting protein folding by thermal fluctuations of microcantilevers
Source: PLoS One. 2017 Dec 21;12(12):e0189979. doi: 10.1371/journal.pone.0189979 (PMC5739453; doi:10.1371/journal.pone.0189979)
Supplement: S1 Dataset — (ZIP) [file pone.0189979.s002.zip › S1 Dataset/bndfiterror.m]

% BNDFITERROR     error of generic fit with restricted interval for parameter values
%
%   bndfiterror is minimized by the 'bndfit' function using fminsearch.
%   Usage : error=bndfiterror(FitParam,funname,x,y,FitParamList,AllParam,...
%                               MinParam,MaxParam,...
%                               BoundStrength,complexweight)
%
%           where :
%               - Fitparam are the values of ajustable parameters
%                 in the fit.
%               - funname is a string containing the name of function used
%                 to approximate y=funname(Param,x).
%               - FitParamList are the indexes of the ajustable parameters.
%                 within the full parameter list of function funname.
%               - AllParam are the initial value of the full parameter list
%                 of function function name. Only those indexed by
%                 FitParamList are ajusted.
%               - MinParam are the minimum values of fit ajustable
%                 parameters. 
%               - MaxParam are the maximum values of fit ajustable
%                 parameters.
%               - BoundStrength is a coefficient to determine how strong is
%                 the bounding criteria (1 is weak, 1000 is strong for example)
%               - Complexweight is a 2 vector with 2 values that weight
%                 differently the real and imaginary part of the error
%                 function.
%
%
%   See also: BNDFIT
%

function error=bndfiterror(FitParam,funname,x,y,FitParamList,AllParam,MinParam,MaxParam,BoundStrength,complexweight)

if (nargin<10)||isempty(complexweight)||(complexweight(2)==0)
    complexweight=[1 0];
end

FitTrueParam=AllParam;
FitTrueParam(FitParamList)=FitParam;

error=eval(['y-' funname '(FitTrueParam,x)']);

error=norm(complexweight(1)*real(error).^2+complexweight(2)*imag(error).^2)*norm((min(FitParam-MinParam,0)+max(FitParam-MaxParam,0)+1).^BoundStrength);
