# Supplementary material for: Detecting protein folding by thermal fluctuations of microcantilevers
Source: PLoS One. 2017 Dec 21;12(12):e0189979. doi: 10.1371/journal.pone.0189979 (PMC5739453; doi:10.1371/journal.pone.0189979)
Supplement: S1 Dataset — (ZIP) [file pone.0189979.s002.zip › S1 Dataset/SaderSpectrumFluid.m]

function [p,invG,n]=SaderSpectrumFluid(param,f)

idx=1;
L=abs(param(idx));idx=idx+1;
W=abs(param(idx));idx=idx+1;
k=abs(param(idx));idx=idx+1;
meff=abs(param(idx));idx=idx+1;
x=abs(param(idx));idx=idx+1;
rho=abs(param(idx));idx=idx+1;
eta=abs(param(idx));idx=idx+1;
Temp=abs(param(idx));idx=idx+1;
BGNoise=abs(param(idx));

kT=1.38e-23*Temp;

% Cantilever equivalent thickness (supposing a silicium cantilever)
T=L*(k/169e9/W*4)^(1/3); % with E=169e9 Pa the silicon Young's modulus
% Deduced cantilever equivalent mass would be m=rho_Si*L*T*W, with
% rho_Si=2340 kg/m^3

% Cantilever effective mass
m=meff*2340*L*T*W;

% circular frequency
w=2*pi*f;
% Reynolds number to compute Sader's model hydrodynamic interaction
Re=rho*W^2*w/4/eta;

% Compute response function
invG=1./(alpha_mode(1)^4*k/3-m*w.^2-rho*pi/4*W^2*L*w.^2.*HydroFnRect(Re));

n=inf;
for idx=2:100
    invGidx=1./(alpha_mode(idx)^4*k/3-m*w.^2-rho*pi/4*W^2*L*w.^2.*HydroFnRect(Re));
    invG=invG+invGidx;
    if (isinf(n)&&real(1./invGidx(end))>0)
        n=idx+1;
        %disp(['number of mode used : ' num2str(n)])
    end
    if (idx>n)
        break
    end
end

% Thermal noise power spectrum
p=-4*kT./w.*imag(invG)*mode_shape(1,x)^2+BGNoise;
