# Supplementary material for: Detecting protein folding by thermal fluctuations of microcantilevers
Source: PLoS One. 2017 Dec 21;12(12):e0189979. doi: 10.1371/journal.pone.0189979 (PMC5739453; doi:10.1371/journal.pone.0189979)
Supplement: S1 Dataset — (ZIP) [file pone.0189979.s002.zip › S1 Dataset/agua_Coat.m]

% Experimental data and first guesses

%load agua/Pagua Pagua f fs

Data=load('Data_Welch_380a399.mat');
f=Data.f;
fs=1e6;

%Propiedades del Medio.

Fluid.Tc=17.2  ;            % Temperatura del Fluido en ºC.
Fluid.T=273.16+Fluid.Tc;    % Temperatura del fluido en º K
Fluid.rho=998.57;           % density of water (kg.m^-3).
Fluid.eta=10.779e-4;        % viscosity of water (kg.m^-1.s^-1) 
IndRefrac=1.3345;           % Indice de refracción del Medio.


Pexp=Data.Pmedian/IndRefrac^2;

% Propiedades del microcantilever.

Cantilever.L=460.68e-6;
Cantilever.W=47.254e-6;
Cantilever.T=2.17e-6;

Cantilever.E0=169e9;         % Young modulus of Silicium 110 (Pa) - this value depends on the orientation of the cristal.
Cantilever.rho0=2340;        % density of Silicium (kg.m^-3)


Cantilever.Ta1=30e-9;
Cantilever.Ta2=20e-9;
Cantilever.Tb1=30e-9;
Cantilever.Tb2=20e-9;
Cantilever.dW=8e-6;
Cantilever.E1=78.5e9;        % Young modulus of gold (Pa)
Cantilever.E2=279e9;         %Young modulus of chromium (Pa)
Cantilever.rho1=19300;       % density of gold (kg.m^-3)
Cantilever.rho2=7150;        %density of chromium (kg.m^-3)
Cantilever.x=1;

Cantilever=Cantileverkmeff(Cantilever);

BGNoise=1e-27;

% The geometry of the cantilever is given by the following fields of the variable Cantilever :
% - L : length (m)
% - T : thickness (m)
% - W : width or cross section largest trapezoidal side (m)
% - dW : difference between largest and smallest trapezoidal side (m) - default is 0
% - Ta1 : Thickness of the first coating on largest trapezoidal side (m) - default is 0
% - Ta2 : Thickness of the second coating on largest trapezoidal side (m) - default is 0
% - Tb1 : Thickness of the first coating on smallest trapezoidal side (m) - default is 0
% - Tb2 : Thickness of the second coating on smallest trapezoidal side (m) - default is 0
%
% The mechanical properties of the cantilever are given by the following fields of the variable Cantilever :
% - rho0, E0 : density and Young's modulus of cantilever (kg/m^3, Pa)
% - rho1, E1 : density and Young's modulus of first coating (kg/m^3, Pa)
% - rho2, E2 : density and Young's modulus of second coating (kg/m^3, Pa)
%
% The measurement point position is given by Cantilever.x (normalized by L)
%
% The properties of the fluid are given by the following fields of the variable Fluid :
% - rho : density (kg.m^-3)
% - eta : viscosity (kg.m^-1.s^-1)
% - T : temperature (K)
