# Supplementary material for: Detecting protein folding by thermal fluctuations of microcantilevers
Source: PLoS One. 2017 Dec 21;12(12):e0189979. doi: 10.1371/journal.pone.0189979 (PMC5739453; doi:10.1371/journal.pone.0189979)
Supplement: S1 Dataset — (ZIP) [file pone.0189979.s002.zip › S1 Dataset/Temperatura_09_03.m]

function [Ta] = Temperatura_09_03(ii, jj)

if ii==1
    if jj==1
        Ta=25.8;
    end
     if jj==2 || jj==3
        Ta=25.9;
     end
     if jj==4
        Ta=26.1;
     end
     if jj==5 || jj==6 || jj==7
        Ta=26.2;
     end
end
%%%%%%%%%%%%%%%%%%%%%%%%%%%%%%%%%%%%%%%%%%%%%%%%%%%%%%%%%%
 
if ii==2
    if jj==1 || jj==2 || jj==3
        Ta=27;
    end
     if jj==4 || jj==5 || jj==6 || jj==7
         Ta=27.1;
     end
end
%%%%%%%%%%%%%%%%%%%%%%%%%%%%%%%%%%%%%%%%%%%%%%%%%%%%%%
if ii==3
    if jj==1 || jj==2 || jj==3 || jj==4 || jj==5 || jj==6
        Ta=26.8;
    end
     if jj==7
         Ta=26.9;
     end
 end
%%%%%%%%%%%%%%%%%%%%%%%%%%%%%%%%%%%%%%%%%%%%%%%%%%%%%%%%%%%%%%5
if ii==4 || ii==5 || ii==7
   
        Ta=27.1;
end

%%%%%%%%%%%%%%%%%%%%%%%%%%%%%%%%%%%%%%%%%%%%%%%%%%%%%%%%%%%%

if ii==6
    if jj==1 || jj==2 
        Ta=26.9;
    end
     if jj==3 || jj==4 || jj==5
         Ta=26.8;
     end
    
     if jj==6 || jj==7
        Ta=27;
     end
end

%%%%%%%%%%%%%%%%%%%%%%%%%%%%%%%%%%%%%%%%%%%%%%%%%%%%%%%%%

if ii==8
    if jj==1 || jj==2 || jj==3|| jj==4 
        Ta=26.2;
    end
     if jj==5 || jj==6 || jj==7
         Ta=26.4;
     end
    
end
%%%%%%%%%%%%%%%%%%%%%%%%%%%%%%%%%%%%


end
