# Supplementary material for: Detecting protein folding by thermal fluctuations of microcantilevers
Source: PLoS One. 2017 Dec 21;12(12):e0189979. doi: 10.1371/journal.pone.0189979 (PMC5739453; doi:10.1371/journal.pone.0189979)
Supplement: S1 Dataset — (ZIP) [file pone.0189979.s002.zip › S1 Dataset/createFit.m]

function [fitresult, gof] = createFit(concentracion_BSA, viscosidad_rela_urea_0M)
%CREATEFIT(CONCENTRACION_BSA,VISCOSIDAD_RELA_UREA_0M)
%  Create a fit.
%
%  Data for 'untitled fit 1' fit:
%      X Input : concentracion_BSA
%      Y Output: viscosidad_rela_urea_0M
%  Output:
%      fitresult : a fit object representing the fit.
%      gof : structure with goodness-of fit info.
%
%  See also FIT, CFIT, SFIT.

%  Auto-generated by MATLAB on 13-Mar-2017 11:17:11


%% Fit: 'untitled fit 1'.
[xData, yData] = prepareCurveData( concentracion_BSA, viscosidad_rela_urea_0M );

% Set up fittype and options.
ft = fittype( '1+a*x+b*x^2', 'independent', 'x', 'dependent', 'y' );
opts = fitoptions( ft );
opts.Display = 'Off';
opts.Lower = [-Inf -Inf];
opts.StartPoint = [0.421761282626275 0.915735525189067];
opts.Upper = [Inf Inf];

% Fit model to data.
[fitresult, gof] = fit( xData, yData, ft, opts );

% Plot fit with data.
figure( 'Name', 'untitled fit 1' );
h = plot( fitresult, xData, yData );
legend( h, 'viscosidad_rela_urea_0M vs. concentracion_BSA', 'untitled fit 1', 'Location', 'NorthEast' );
% Label axes
xlabel( 'concentracion_BSA' );
ylabel( 'viscosidad_rela_urea_0M' );
grid on
