# Supplementary material for: Detecting protein folding by thermal fluctuations of microcantilevers
Source: PLoS One. 2017 Dec 21;12(12):e0189979. doi: 10.1371/journal.pone.0189979 (PMC5739453; doi:10.1371/journal.pone.0189979)
Supplement: S2 Dataset — (ZIP) [file pone.0189979.s003.zip]

Archive with 22 entries (19 files):
- S2 Dataset/
- S2 Dataset/alpha_mode.m
- S2 Dataset/mode_shape.m
- S2 Dataset/interpbady.m
- S2 Dataset/HydroFnCirc.m
- S2 Dataset/HydroFnRect.m
- S2 Dataset/KK.m
- S2 Dataset/bndfitlog.m
- S2 Dataset/bndfiterror.m
- S2 Dataset/bndfiterrorlog.m
- S2 Dataset/bndfit.m
- S2 Dataset/Cantileverkmeff.m
- S2 Dataset/SaderSpectrumFluid.m
- S2 Dataset/Cantileverkmeff_2.m
- S2 Dataset/density_and_viscosity_determination.m
- S2 Dataset/urea_0M/
- S2 Dataset/urea_0M/BSA_0_0mM/
- S2 Dataset/urea_0M/BSA_0_0mM/Deflex0.mat
- S2 Dataset/urea_0M/BSA_0_0mM/Deflex1.mat
- S2 Dataset/urea_0M/BSA_0_0mM/Deflex2.mat
- S2 Dataset/urea_0M/BSA_0_0mM/Deflex3.mat
- S2 Dataset/urea_0M/BSA_0_0mM/Deflex4.mat
