# Supplementary material for: Detecting protein folding by thermal fluctuations of microcantilevers
Source: PLoS One. 2017 Dec 21;12(12):e0189979. doi: 10.1371/journal.pone.0189979 (PMC5739453; doi:10.1371/journal.pone.0189979)
Supplement: S2 Dataset — (ZIP) [file pone.0189979.s003.zip › S2 Dataset/Cantileverkmeff.m]

function Cantilever=Cantileverkmeff(Cantilever)

% The geometry of the cantilever is given by the following fields of the variable Cantilever :
% - L : length (m)
% - T : thickness (m)
% - W : width or cross section largest trapezoidal side (m)
% - dW : difference between largest and smallest trapezoidal side (m) - default is 0
% - Ta1 : Thickness of the first coating on largest trapezoidal side (m) - default is 0
% - Ta2 : Thickness of the second coating on largest trapezoidal side (m) - default is 0
% - Tb1 : Thickness of the first coating on smallest trapezoidal side (m) - default is 0
% - Tb2 : Thickness of the second coating on smallest trapezoidal side (m) - default is 0
%
% The mechanical properties of the cantilever are given by the following fields of the variable Cantilever :
% - rho0, E0 : density and Young's modulus of cantilever (kg/m^3, Pa)
% - rho1, E1 : density and Young's modulus of first coating (kg/m^3, Pa)
% - rho2, E2 : density and Young's modulus of second coating (kg/m^3, Pa)


if (~isfield(Cantilever,'dW'))
    Cantilever.dW=0;
end
if (~isfield(Cantilever,'Ta1'))
    Cantilever.Ta1=0;
end
if (~isfield(Cantilever,'Ta2'))
    Cantilever.Ta2=0;
end
if (~isfield(Cantilever,'Tb1'))
    Cantilever.Tb1=0;
end
if (~isfield(Cantilever,'Tb2'))
    Cantilever.Tb2=0;
end
if (~isfield(Cantilever,'E0'))
    Cantilever.E0=169e9;    % Young modulus of Silicium 110 (Pa) - this value depends on the orientation of the cristal.
end
if (~isfield(Cantilever,'E1'))
    Cantilever.E1=Cantilever.E0;
end
if (~isfield(Cantilever,'E2'))
    Cantilever.E2=Cantilever.E0;
end
if (~isfield(Cantilever,'rho0'))
    Cantilever.rho0=2340;    % density of Silicium (kg.m^-3)
end
if (~isfield(Cantilever,'rho1'))
    Cantilever.rho1=Cantilever.rho0;
end
if (~isfield(Cantilever,'rho2'))
    Cantilever.rho2=Cantilever.rho0;
end

L=Cantilever.L;
T=Cantilever.T;
a=Cantilever.W;
b=Cantilever.W-Cantilever.dW;
Ta1=Cantilever.Ta1;
Ta2=Cantilever.Ta2;
Tb1=Cantilever.Tb1;
Tb2=Cantilever.Tb2;
E0=Cantilever.E0;
E1=Cantilever.E1;
E2=Cantilever.E2;
rho0=Cantilever.rho0;
rho1=Cantilever.rho1;
rho2=Cantilever.rho2;

% Compute the quadratic momentum
% Main section (cantilever) coordinates :
X0=[-b/2 b/2 a/2 -a/2];
Y0=[0 0 T T];
% Compute quadratic momentum
X0p=[X0(2:end) X0(1)];
Y0p=[Y0(2:end) Y0(1)];
I0=@(y) 1/12*sum(((y+Y0).^2+(y+Y0).*(y+Y0p)+(y+Y0p).^2).*(X0.*(y+Y0p)-X0p.*(y+Y0)));

% Coating b1 coordinates
Xb1=[-b/2 b/2 a/2 a/2 b/2 -b/2 -a/2 -a/2];
Yb1=[0 0 T T-Tb1 -Tb1 -Tb1 T-Tb1 T];
% Compute quadratic momentum
Xb1p=[Xb1(2:end) Xb1(1)];
Yb1p=[Yb1(2:end) Yb1(1)];
Ib1=@(y) 1/12*sum(((y+Yb1).^2+(y+Yb1).*(y+Yb1p)+(y+Yb1p).^2).*(Xb1.*(y+Yb1p)-Xb1p.*(y+Yb1)));

% Coating b2 coordinates
Xb2=[-b/2 b/2 a/2 a/2 b/2 -b/2 -a/2 -a/2];
Yb2=[0 0 T T-Tb2 -Tb2 -Tb2 T-Tb2 T]-Tb1;
% Compute quadratic momentum
Xb2p=[Xb2(2:end) Xb2(1)];
Yb2p=[Yb2(2:end) Yb2(1)];
Ib2=@(y) 1/12*sum(((y+Yb2).^2+(y+Yb2).*(y+Yb2p)+(y+Yb2p).^2).*(Xb2.*(y+Yb2p)-Xb2p.*(y+Yb2)));

% Coating a1 coordinates
Xa1=[-a/2 a/2 a/2 -a/2];
Ya1=T+[0 0 Ta1 Ta1];
% Compute quadratic momentum
Xa1p=[Xa1(2:end) Xa1(1)];
Ya1p=[Ya1(2:end) Ya1(1)];
Ia1=@(y) 1/12*sum(((y+Ya1).^2+(y+Ya1).*(y+Ya1p)+(y+Ya1p).^2).*(Xa1.*(y+Ya1p)-Xa1p.*(y+Ya1)));

% Coating a1 coordinates
Xa2=[-a/2 a/2 a/2 -a/2];
Ya2=T+Ta1+[0 0 Ta2 Ta2];
% Compute quadratic momentum
Xa2p=[Xa2(2:end) Xa2(1)];
Ya2p=[Ya2(2:end) Ya2(1)];
Ia2=@(y) 1/12*sum(((y+Ya2).^2+(y+Ya2).*(y+Ya2p)+(y+Ya2p).^2).*(Xa2.*(y+Ya2p)-Xa2p.*(y+Ya2)));

% Cantilever weighted quadratic momentum is a parabola in y, find its minima
EI=@(y) E0*I0(y)+E1*Ia1(y)+E1*Ib1(y)+E2*Ia2(y)+E2*Ib2(y);
pEI=polyfit(-T:T:T,[EI(-T) EI(0) EI(T)],2);
EI=pEI(3)-pEI(2)^2/4/pEI(1);
%y0=-pEI(2)/2/pEI(1);

% Cantilever stiffness
k=3*EI/L^3;

% Cantilever equivalent thickness (supposing a rectangular cantilever of width a made only of material 0)
Teff=L*(k/E0/a*4)^(1/3);
% Deduced cantilever equivalent mass would be m=rho0*L*T*W

% Cantilever effective mass
meff=((a+b)/2*T*rho0+a*(Ta1+Tb1)*rho1+a*(Ta2+Tb2)*rho2)/(Teff*a*rho0);

% Output variables
Cantilever.k=k;
Cantilever.meff=meff;
