# Supplementary material for: Detecting protein folding by thermal fluctuations of microcantilevers
Source: PLoS One. 2017 Dec 21;12(12):e0189979. doi: 10.1371/journal.pone.0189979 (PMC5739453; doi:10.1371/journal.pone.0189979)
Supplement: S2 Dataset — (ZIP) [file pone.0189979.s003.zip › S2 Dataset/density_and_viscosity_determination.m]

%%%%%%%%%%%%%%%%%IMPORTANT : SAVE THE FUNCTION OUT OF THE FOLDERS THAT CONTAIN THE DATA %%%%%%%%%%%%%%%%%%%% 


% Experimental data and first guesses
% 

%%%%%%%%%%%%%%%%%%%%%%%% Determination of the median PSD under each urea and BSA concentrations %%%%%%%%%%%%%%%%%%%%%%%% %%%%%%%%%%%%%%%%%%%%%%%%%%%%
close all
clear all
clc
rind=1.33;  %refraction index of the media 
ti=0; 
nfft=2^13; %the next power of 2 greater than the length of the segments.
window=nfft;
noverlap=3*nfft/4;

for ii=1:1
   
   eval(sprintf('cd urea_%dM',ii-1))  % put the root in the folder of each urea concentration
   
      for j=1:1
     
       eval(sprintf('cd BSA_0_%dmM', j-1))    % Put the root in the folder for each BSA concentration at a ii urea concentration
     
        for k=1:5
   
        archivo=sprintf('Deflex%d.mat',k-1); %load each deflection data
   
        load(archivo)
        fs=1/dt; 
        time=ti:dt:(ti+(length(displc)-1)*dt);
        time_2=0:dt:(length(displc)-1)*dt;
        m=(mean(displc(end-10000:end))- mean(displc(1:10000)))/max(time_2); 
        displc2=displc-(m.*time_2+mean(displc(1:10000))); %avoid the thermal drift in the signal.
        displc3=displc2-mean(displc2); % avoid the continuous component of the signal
   
        [Pxx(:,k),f]=pwelch(displc3*1e-9,window,noverlap,[],fs); %calculate the PSD of the deflection signal
        eval(sprintf('Pmedian_urea_%dM_BSA_0_%dmM_%d=transpose(Pxx(:,k))/rind^2;',ii-1,j-1,k-1)); %save each PSD 
        clear time
        end
        eval(sprintf('Pmedian_urea_%dM_BSA_0_%dmM=median(Pxx'');',ii-1,j-1)); %Calculate the median value of the PSD
             cd .. 
             
     end
       eval(sprintf('save(''PSD_urea_%dM.mat'')',ii-1)); % save the data in an .mat file 
          
end
cd .. 

%%%%%%%%%%%%%%%%%%%%%%%%%%%%%%%%SECOND PART OF THE ROUTINE, DETERMINATION OF DENSITY AND VISCOSITY %%%%%%%%%%%%%%%%%%%%%%%%%%

for ii=1:1  %%% urea counting
        
   for jj=1:1   %%%%% BSA counting
    
     for kk=1:5 %%%%%%%%%%%%%%%%%%%%%% each file counting
       
     
     % eval(sprintf('load(''PSD_urea_%dM'')',ii-1));
      eval(sprintf('Pexp=Pmedian_urea_%dM_BSA_0_%dmM_%d',ii-1,jj-1,kk-1));
%%%%%%%%%FLUID PROPIERTIES %%%%%%%%%%%%%%%%%%%%%%%%%%

Fluid.Tc=26.5  ;            % Temperature in celcius C.
Fluid.T=273.16+Fluid.Tc;    % Temperature in kelvin K
Fluid.rho=997;              % density of water (kg.m^-3).
Fluid.eta=8.701e-4;         % viscosity of water (kg.m^-1.s^-1) 

%%%%%%%%%%%%%%%%%%%%%%%%%%%%%%%%%%%%%%%%%%%%%%%%%%%%%%%%%%%%

%%%%%%%%%%%%%%%%%%%%%%%%%%%%%%%%%%%%%%%%%%%%%%%%% CANTILEVER PROPIERTIES %%%%%%%%%%%%%%%%%%%%%%%%%%%%%%%%%%%%%%%%%%%%%%
% The geometry of the cantilever is given by the following fields of the variable Cantilever :                        % 
% - L : length (m)                                                                                                    %  
% - T : thickness (m)                                                                                                 % 
% - W : width or cross section largest trapezoidal side (m)                                                           %
% - dW : difference between largest and smallest trapezoidal side (m) - default is 0
% - Ta1 : Thickness of the first coating on largest trapezoidal side (m) - default is 0
% - Ta2 : Thickness of the second coating on largest trapezoidal side (m) - default is 0
% - Tb1 : Thickness of the first coating on smallest trapezoidal side (m) - default is 0
% - Tb2 : Thickness of the second coating on smallest trapezoidal side (m) - default is 0
%
% The mechanical properties of the cantilever are given by the following fields of the variable Cantilever :
% - rho0, E0 : density and Young's modulus of cantilever (kg/m^3, Pa)
% - rho1, E1 : density and Young's modulus of first coating (kg/m^3, Pa)
% - rho2, E2 : density and Young's modulus of second coating (kg/m^3, Pa)
%
% The measurement point position is given by Cantilever.x (normalized by L)
%
%%%%%%%%%%%%%%%%%%%%%%%%%%%%%%%%%%%%%%%%%%%%%%%%%%%%%%%%%%%%%%%%%%%%%%%%%%%%%%%%%%%%%%%%%%%%%%%%%%%%%%%%%%%%%%%%%%%%%%
Cantilever.L=391.05e-6;
Cantilever.W=33.389e-6;
Cantilever.T=1e-6;
Cantilever.E0=169e9;         % Young modulus of Silicon- this value depends on the orientation of the cristal.
Cantilever.rho0=2340;        % density of Silicon (kg.m^-3)
Cantilever.Ta1=30e-9;
Cantilever.Ta2=20e-9;
Cantilever.Tb1=30e-9;
Cantilever.Tb2=20e-9;
Cantilever.dW=8e-6;
Cantilever.E1=78.5e9;        % Young modulus of gold (Pa)
Cantilever.E2=279e9;         %Young modulus of chromium (Pa)
Cantilever.rho1=19300;       % density of gold (kg.m^-3)
Cantilever.rho2=7150;        %density of chromium (kg.m^-3)
Cantilever.x=1;
Cantilever=Cantileverkmeff_2(Cantilever);
BGNoise=1e-27;

 %%%%%%%%%%%%%%%%%%%%%%%%%%%%%%%%%%%%%%%% SECOND PART OF THE PROGRAM FOR FIT THE VISCOSITY AND DENSITIES %%%%%%%%%%%%%%%%%%%%%%%%%%
 %%%% If the parameter needs to be fitting to the theoretical sader PSD, the value of S2F2.Par(param).fitparam needs to be 1, else it is 0 %%%%%%%%%   
 %%%% In this case, we will fit only density, viscosity and x values %%%%%%%%%%%%%%%%%%%%%%%%%%%
 
if (~exist('S2F2','var'))
    
    param=0;
    param=param+1;
    
    %%%%%%%%%%%%%%%%%%% Cantilever  Length %%%%%%%%%%%%%%%%%%%%%%%
    S2F2.Par(param).fitparam=0;  
    S2F2.Par(param).label='L (�m)';
    S2F2.Par(param).name='Cantilever.L';
    S2F2.Par(param).multiplier=1e-6;
	S2F2.Par(param).units='�m';
	S2F2.Pmin(param)=0;                
	S2F2.Pmax(param)=Inf;
    
    %%%%%%%%%%%%%%%%%% Cantilever Width   %%%%%%%%%%%%%%%%%%%%%%%
    param=param+1;
    S2F2.Par(param).fitparam=0;
    S2F2.Par(param).label='W (�m)';
    S2F2.Par(param).name='Cantilever.W';
    S2F2.Par(param).multiplier=1e-6;
	S2F2.Par(param).units='�m';
	S2F2.Pmin(param)=0;
	S2F2.Pmax(param)=Inf;
    
    %%%%%%%%%%%%%%%%% Cantilever Stiffnes  %%%%%%%%%%%%%%%%%
    param=param+1;
    S2F2.Par(param).fitparam=0;
    S2F2.Par(param).label='k (N/m)';
    S2F2.Par(param).name='Cantilever.k';
    S2F2.Par(param).multiplier=1;
	S2F2.Par(param).units='N/m';
	S2F2.Pmin(param)=0;
	S2F2.Pmax(param)=Inf;
    
    %%%%%%%%%%%%%%%%% Cantilever effective mass %%%%%%%%%%%%%%%%%%%
    param=param+1;
    S2F2.Par(param).fitparam=0;
    S2F2.Par(param).label='meff (normalized)';
    S2F2.Par(param).name='Cantilever.meff';
    S2F2.Par(param).multiplier=1;
	S2F2.Par(param).units='normalized';
	S2F2.Pmin(param)=0;
	S2F2.Pmax(param)=Inf;

    %%%%%%%%%%%%%%%%%% Cantilever normalized spot position %%%%%%%%%%%%%%%
    param=param+1;
    S2F2.Par(param).fitparam=1;
    S2F2.Par(param).label='x (normalized)';
    S2F2.Par(param).name='Cantilever.x';
    S2F2.Par(param).multiplier=1;
	S2F2.Par(param).units='normalized';
	S2F2.Pmin(param)=0;
	S2F2.Pmax(param)=1;
    
    %%%%%%%%%%%%%%%%% Fluid density  %%%%%%%%%%%%%%%%%%%%%%%%%%%%%%%%%%%%
    param=param+1;
    S2F2.Par(param).fitparam=1;
    S2F2.Par(param).label='rho (kg/m^3)';
    S2F2.Par(param).name='Fluid.rho';
    S2F2.Par(param).multiplier=1;
	S2F2.Par(param).units='kg/m^3';
	S2F2.Pmin(param)=0;
	S2F2.Pmax(param)=Inf;
    
    %%%%%%%%%%%%%%%%% Fluid vicosity %%%%%%%%%%%%%%%%%%%%%%%%%%%%%%%%%%%%%
    param=param+1;
    S2F2.Par(param).fitparam=1;
    S2F2.Par(param).label='eta (mPa.s)';
    S2F2.Par(param).name='Fluid.eta';
    S2F2.Par(param).multiplier=1e-3;
	S2F2.Par(param).units='mPa.s';
	S2F2.Pmin(param)=0;
	S2F2.Pmax(param)=Inf;
    
    %%%%%%%%%%%%%%%%% Fluid temperature %%%%%%%%%%%%%%%%%%%%%%%%%%%%%%%%%%%
    param=param+1;
    S2F2.Par(param).fitparam=0;
    S2F2.Par(param).label='Temp (K)';
    S2F2.Par(param).name='Fluid.T';
    S2F2.Par(param).multiplier=1;
	S2F2.Par(param).units='K';
	S2F2.Pmin(param)=0;
	S2F2.Pmax(param)=Inf;
    
    %%%%%%%%%%%%%%%%% Back ground noise %%%%%%%%%%%%%%%%%%%%%%%%%%%%%%
    param=param+1;
    S2F2.Par(param).fitparam=0;
    S2F2.Par(param).label='BGNoise (m^2/Hz)';
    S2F2.Par(param).name='BGNoise';
    S2F2.Par(param).multiplier=1;
	S2F2.Par(param).units='m^2/Hz';
	S2F2.Pmin(param)=0;
	S2F2.Pmax(param)=Inf;
    
    S2F2.Nparam = param;
        
    for param=1:S2F2.Nparam
        eval(['S2F2.P(param)=' S2F2.Par(param).name ';']);
    end

    
    % Define Figures
    figure
    hh=gcf;
    set(gcf,'Name','Sader thermal noise fit - Response function','NumberTitle','off')
    set(gcf,'ToolBar','figure')
    clf
    
    % define axis to plot real part of response
    S2F2.realGaxes=axes('position',[0.15 0.55 0.8 0.41]);
    S2F2.realG=semilogx(0,0);
    hold on
    grid on
    xlabel('Frequency')
    ylabel('real(G) (N/m)')
    
    % define axis to plot imaginary part of response
    S2F2.imagGaxes=axes('position',[0.15 0.07 0.8 0.41]);
    S2F2.imagG=loglog(0,0);
    hold on
    grid on
    xlabel('Frequency')
    ylabel('imag(G) (N/m)')

    % Define main figure
    figure
    h=gcf;
    set(gcf,'Name','Sader thermal noise fit','NumberTitle','off')
    set(gcf,'ToolBar','figure')
    
    clf
    % define axis to plot spectrum
    S2F2.psdaxes=axes('position',[0.35 0.55 0.6 0.41]);
    S2F2.psdexp0=loglog(f,Pexp,'c');
    hold on
    S2F2.psdexpfit=loglog(f,Pexp,'g',f,Pexp,'b');
    ffit=f;
    Pexpfit=Pexp;
    grid on
    xlabel('Frequency')
    ylabel('PSD (m^2/Hz)')
    
    % define axis to plot inverse of response
    S2F2.invG=axes('position',[0.35 0.07 0.6 0.41]);
    hold on
    grid on
    xlabel('Real(1/G) (m/N)')
    ylabel('Imag(1/G) (m/N)')
    
    % define parameter window
    S2F2.ac=axes('position',[0.01 0.01 0.26 0.98],'XTick',[],'YTick',[]);%,'Box','on');
    axis([0.01 0.26 0.01 0.98])
    S2F2.NumberOfLines=S2F2.Nparam;
    
    % function to easily place text objects
    S2F2.textpos = @(x,y) [(0.01+0.26*x) (0.99-0.98/(S2F2.NumberOfLines+4)*y)];

    % text prompts
	S2F2.userprompt=text(0.628,0.98,'Userprompt', 'HorizontalAlignment','center',...
                                                            'VerticalAlignment','cap',...
                                                            'Fontsize',14,...
                                                            'FontWeight','Bold');
                                                        
	%S2F2.cantileverproperties=text(0,0,'Thickness','position',S2F2.textpos(0.1,S2F2.NumberOfLines+0.65));
    
    
    %%%%%%%%%%%%%%  Minimum values of the parameters that will be fit %%%%%%%%%%%%%%%%%%%
    %%%%%%%%%%%%%%%%%%%%%%%%%%%%%%%%%%%%%%%%%%%%%%%%%%%    
    S2F2.Pmin(1)=345e-6;
    S2F2.Pmin(2)=29.5e-6;
    S2F2.Pmin(3)=0.003;
    S2F2.Pmin(4)=0.8;
    S2F2.Pmin(5)=0.5;
    S2F2.Pmin(6)=700;
    S2F2.Pmin(7)=0.6e-3;
    S2F2.Pmin(8)=290;
    S2F2.Pmin(9)=1e-26;
    
    
    %%%%%%%%%%%%%%%%%% Medium values of the parameters. In the case of the
    %%%%%%%%%%%%%%%%%% parameters that will be fit correspond to the
    %%%%%%%%%%%%%%%%%% initial value, in the case of cantilever geometry correspond to
    %%%%%%%%%%%%%%%%%% the values found it in the
    %%%%%%%%%%%%%%%%%% previous routine.
    
    S2F2.paredit(1)=350;
    S2F2.paredit(2)=34.005;
    S2F2.paredit(3)=0.091082;
    S2F2.paredit(4)=1;
    S2F2.paredit(5)=0.99867;
    S2F2.paredit(6)=996.8;
    S2F2.paredit(7)=0.8701;
    S2F2.paredit(8)=Fluid.T;
    S2F2.paredit(9)= mean(Pexp(end-100:end));
      
    S2F2.P(1)=S2F2.paredit(1)*S2F2.Par(1).multiplier;
    S2F2.P(2)=S2F2.paredit(2)*S2F2.Par(2).multiplier;
    S2F2.P(3)=S2F2.paredit(3)*S2F2.Par(3).multiplier;
    S2F2.P(4)=S2F2.paredit(4)*S2F2.Par(4).multiplier;
    S2F2.P(5)=S2F2.paredit(5)*S2F2.Par(5).multiplier;
    S2F2.P(6)=S2F2.paredit(6)*S2F2.Par(6).multiplier;
    S2F2.P(7)=S2F2.paredit(7)*S2F2.Par(7).multiplier;
    S2F2.P(8)=S2F2.paredit(8)*S2F2.Par(8).multiplier;
    S2F2.P(9)=S2F2.paredit(9)*S2F2.Par(9).multiplier;
   
    
    %%%%%%%%%%%%%%%%%%%%%%%%%%%%% Maximun values of the parameters that
    %%%%%%%%%%%%%%%%%%%%%%%%%%%%% will be fit
    %%%%%%%%%%%%%%%%%%%%%%%%%%%%% %%%%%%%%%%%%%%%%%%%%%%%%%%%%%%%%%%%%%%%%%%%
     S2F2.Pmax(1)=390e-6;
    S2F2.Pmax(2)=35.5e-6;
    S2F2.Pmax(3)=0.13;
    S2F2.Pmax(4)=Inf;
    S2F2.Pmax(5)=Inf;
    S2F2.Pmax(6)=Inf;
    S2F2.Pmax(7)=Inf;
    S2F2.Pmax(8)=310;
    S2F2.Pmax(9)=10e-26;
    
 %%%%%%%%%%%%%%%%%% Range of frequencies considered for the fit %%%%%%%%%%%%%%%%555
	S2F2.fmin=1098;
	S2F2.fmax=15381;
	S2F2.fitidx=find((f>=S2F2.fmin)&(f<=S2F2.fmax));
	
	% edit field for minimum frequency
	S2F2.fminlabel=text(0,0,'f_{min}','position',S2F2.textpos(0.1,S2F2.NumberOfLines+1.65),'verticalalignment','middle');
	S2F2.fmaxlabel=text(0,0,'f_{max}','position',S2F2.textpos(0.1,S2F2.NumberOfLines+2.65),'verticalalignment','middle');
	
    % button to start fitting procedure
     fitparamidx=0; 
            for param=1:S2F2.Nparam;
               if (S2F2.Par(param).fitparam); 
                   fitparamidx=fitparamidx+1; 
                   FitParamList(fitparamidx)=param;
               end
            end
    ffit=get(S2F2.psdexpfit(1),'XData');
    Pexpfit=get(S2F2.psdexpfit(1),'YData');
    S2F2.fitidx=find((ffit>=S2F2.fmin)&(ffit<=S2F2.fmax));
    S2F2.P=abs(bndfit('SaderSpectrumFluid',ffit(S2F2.fitidx),Pexpfit(S2F2.fitidx),FitParamList,S2F2.P,S2F2.Pmin(FitParamList),S2F2.Pmax(FitParamList),1000,[1 0]));
    
    %clear FitParamList fitparamidx;
    
        
          
end
set(S2F2.userprompt,'String','Ready');

%% Compute expected noise from Sader model, and plot it

% L=Cantilever.L;
% W=Cantilever.W;             
% k=Cantilever.k;
% meff=Cantilever.meff;
% x=Cantilever.x;
% rho=Fluid.rho;
% eta=Fluid.eta;
% Temp=Fluid.T;

param=S2F2.P;%[L W k meff x rho eta Temp BGNoise];

[p,invG,n]=SaderSpectrumFluid(param,f);

axes(S2F2.psdaxes)
if isfield(S2F2,'psdh')&&ishandle(S2F2.psdh)
    delete(S2F2.psdh)
end
if isfield(S2F2,'psdexp0')&&ishandle(S2F2.psdexp0)
    delete(S2F2.psdexp0)
end
if isfield(S2F2,'psdexpfit')&&min(ishandle(S2F2.psdexpfit))
    ffit=get(S2F2.psdexpfit(1),'XData');
    Pexpfit=get(S2F2.psdexpfit(1),'YData');
    delete(S2F2.psdexpfit)
end
S2F2.psdexp0=loglog(f,Pexp,'c');
S2F2.psdexpfit=loglog(ffit,Pexpfit,'g',ffit(S2F2.fitidx),Pexpfit(S2F2.fitidx),'b');
S2F2.psdh=loglog(f,p,'r');


%% Compute response from noise using KK algorithm, and plot it

PKK=Pexp-BGNoise;
badf=setdiff(f,ffit);
if ~isempty(badf)
    badidx=round(badf/f(2));
    PKK=interpbady(PKK,badidx,f);
end
PKK(f<S2F2.fmin|f>S2F2.fmax)=p(f<S2F2.fmin|f>S2F2.fmax)-BGNoise;
PKK(1)=0;

invGKK=(KK(PKK-(p-BGNoise)',fs)+invG.');

axes(S2F2.invG)
if isfield(S2F2,'invGh')&&ishandle(S2F2.invGh)
    delete(S2F2.invGh)
end
if isfield(S2F2,'invGKK')&&ishandle(S2F2.invGKK)
    delete(S2F2.invGKK)
end
S2F2.invGKK=plot(invGKK,'b.','markersize',1);
S2F2.invGh=plot(invG,'r');

axes(S2F2.realGaxes)
if isfield(S2F2,'realG')&&ishandle(S2F2.realG)
    delete(S2F2.realG)
end
if isfield(S2F2,'realGKK')&&ishandle(S2F2.realGKK)
    delete(S2F2.realGKK)
end
S2F2.realGKK=semilogx(f,real(1./invGKK),'b.','markersize',1);
S2F2.realG=semilogx(f,real(1./invG),'r');
title(['Number of mode used : ' num2str(n)])

axes(S2F2.imagGaxes)
if isfield(S2F2,'imagG')&&ishandle(S2F2.imagG)
    delete(S2F2.imagG)
end
if isfield(S2F2,'imagGKK')&&ishandle(S2F2.imagGKK)
    delete(S2F2.imagGKK)
end
S2F2.imagGKK=loglog(f,max(0,imag(1./invGKK)),'b.','markersize',1);
S2F2.imagG=loglog(f,max(0,imag(1./invG)),'r');

%%%%%%%%%%%%%%%%%%%%%%%%%%%%%%%%%%%%%%%%%%%%%%%%%%%%%%%5AQUI
%%%%%%%%%%%%%%%%%%%%%%%%%%%%%%%%%%%%%%%%%%%%%%%%%%%%%%%MODIFICARRRRRRRRRRRRRRR!!!!!!!!!!!!!!!!!!!

eval(sprintf('A=exist(''fit_urea_%dM_BSA_0_%dmM.mat'');',ii-1,jj-1));

if A==2 
 eval(sprintf('load(''fit_urea_%dM_BSA_0_%dmM.mat'');',ii-1,jj-1));   
end
% ESTA LÍNEA DEBE SER COMENTADA AL CORRER POR
%PRIMERA VEZ EL PROGRAMA YA QUE EL ARCHIVO NO EXISTE


eval(sprintf('xxx_urea_%dM_BSA_0_%dmM(kk)=S2F2.P(5);',ii-1,jj-1));
eval(sprintf('density_urea_%dM_BSA_0_%dmM(kk)=S2F2.P(6);',ii-1,jj-1));
eval(sprintf('viscosity_urea_%dM_BSA_0_%dmM(kk)=S2F2.P(7);',ii-1,jj-1));


figura_1=sprintf('figura_1_fit_urea_%dM_BSA_0_%dmM_%d',ii-1,jj-1,kk-1);
figura_2=sprintf('figura_2_fit_urea_%dM_BSA_0_%dmM_%d',ii-1,jj-1,kk-1);
 
saveas(h,figura_1,'fig')
saveas(hh,figura_2,'fig')

eval(sprintf('save(''fit_urea_%dM_BSA_0_%dmM.mat'',''xxx_urea_%dM_BSA_0_%dmM'',''density_urea_%dM_BSA_0_%dmM'',''viscosity_urea_%dM_BSA_0_%dmM'')',ii-1,jj-1,ii-1,jj-1,ii-1,jj-1,ii-1,jj-1))

close all
 clear  S2F2
     
     end
    
 end
end
%% Compute equivalent thickness and display it

% axes(S2F2.psdaxes)
% 
% % If it was only silicon, cantilever equivalent thickness from stiffness
% T=L*(k/169e9/W*4)^(1/3);
% 
% % get ready for next user action
% set(S2F2.cantileverproperties,'String',['Equivalent thickness : T =' num2str(T*1e6,3) '�m']);
